# Supplementary material for: Construction and Effect Analysis of a Mixed Actinomycete Flora for Straw Returning to Albic Soil in Northeast China
Source: Microorganisms. 2025 Feb 10;13(2):385. doi: 10.3390/microorganisms13020385 (PMC11858276; doi:10.3390/microorganisms13020385)
Supplement: Supplementary file 1 [file microorganisms-13-00385-s001.zip]

Archive with 5 entries (5 files):
- Figure S1 Streptomyces sp. NC5T colonization culture in albic soil..pdf
- Figure S2 Disintegrating ability of filter paper strip.pdf
- Figure S3. The phylogenetic tree (A) and colony morphology (B) of the Nonomuraea sp. CP82T.pdf
- Table S1. The ratio of transparent circle and colony diameter of different active strains.pdf
- Table S2. Results of the confrontation test of 11 strains.pdf
